# Supplementary material for: Realising radical potential: building community power in primary health care through Participatory Action Research
Source: Int J Equity Health. 2023 May 17;22:94. doi: 10.1186/s12939-023-01894-7 (PMC10189714; doi:10.1186/s12939-023-01894-7)
Supplement: Supplementary file 4 — Additional file 4: Supplementary material 4. CHW community mobilization training with rapid PAR workshops (n=15). [file 12939_2023_1894_MOESM4_ESM.docx]

Supplementary material 4: CHW community mobilization training with rapid PAR workshops (n=15)
Week/Workshop
Focus
Participants
Facilitator/s
Activities
Week 1
Workshop 1
Introduction 
Training 
CHWs (9)
Community mentors (6)
Clinic nurses (3) 
Clinic committee (3)

Researchers
Training in PAR tool 1 (listing/ranking/rating) to support and orient CHWs and community mentors to identify and prioritize focus health issue(s).

Weeks 2-3
Workshop 2
Training 
CHWs (9)
Community mentors (6)

Researchers
Training in PAR tool 2 (problem tree) to identify priority health related condition, facilitation and consensus building and community engagement - engaging active participant selection and representation (n=3 for each CHW). 
Training in PAR tool 3 (Photovoice) to convey lived experience visually. Basic photography training conveying topics in context and showcased in discourses. Captions on images.
Baseline interviews.

Week 4
Workshop 3-5
Problematising
CHWs (3)
Community mentors (2)
Community pax. (9)
CHWs and community mentors
Apply PAR tools 2 and 3 to understand priority health issue from different perspectives, identifying cause-and-effect relationships, consequences, and other effects, building shared accounts. Orient community pax. to collection of visual data.

Week 5
Workshop 6

Training 
CHWs (9)
Community mentors (6)

Researchers
Reflect on week 4 workshops (3-5). 
Training in PAR tool 4 (Venn diagram) to identify actors and organizations involved with the topic and how they relate to one another with regards to collaboration and contact.

Week 6
Workshop 7-9

Actors and impacts
CHWs (3)
Community mentors (2)
Community pax. (9)

CHWs and community mentors
Apply PAR tool 4 to understand actors and impacts. Collective account indicating relationships and interactions between various actors and institutions.
Week 7
Workshop 10
Training 
CHWs (9)
Community mentors (6)

Researchers
Reflect on week 6 workshops (7-9). 
Training in PAR tool 5 (Action planning) to collectively articulate overall goal(s) and develop series of interconnected steps and events to achieve these.

Week 8
Workshop 11-13
Action planning
CHWs (3)
Community mentors (2)
Community pax. (9)

CHWs and community mentors
Apply PAR tool 5 to agree overall goal(s) to address issues identified and develop stepwise actions to achieve these. Draw on problem tree and Venn diagram to collectively articulate a desired goal and a series of interconnected steps and events.
Week 9
Workshop 14

Synthesis and process for engaging authorities
CHWs (9)
Community mentors (6)
Clinic nurses (3) 
Clinic committee (3)

Researchers
Reflect on week 8 workshops (11-13). 
Codesign/plan taking local action plans to multisectoral fora for analysis and planning. 
End-line interviews.
Week 10
Workshop 15
Reflect on evidence, planning engagement
CHWs (9)
Community mentors (6)
Clinic nurses (3) and 
Clinic committee (3)
Community pax. (27)
CHWs and community mentors
Present and finalise PAR data for 3 villages. 
End-line interviews.

N.B.: Shaded rows indicate community workshops held in each of 3 villages; clear rows denote training/peer support workshops. ‘Pax.’ denotes participants.
